# Supplementary material for: Four functional genotoxic marker genes (Bax, Btg2, Ccng1, and Cdkn1a) discriminate genotoxic hepatocarcinogens from non-genotoxic hepatocarcinogens and non-genotoxic non-hepatocarcinogens in rat public toxicogenomics data, Open TG-GATEs
Source: Genes Environ. 2024 Dec 19;46:28. doi: 10.1186/s41021-024-00322-8 (PMC11661030; doi:10.1186/s41021-024-00322-8)
Supplement: Supplementary file 1 — Supplementary Material 1. [file 41021_2024_322_MOESM1_ESM.zip]

Archive with 4 entries (4 files):
- Appendix A.1 20240903.xlsx
- Appendix A.2 20240903.xlsx
- Appendix A.3 20240903.xlsx
- Appendix A.4 20240903.xlsx
