# Supplementary material for: Four functional genotoxic marker genes (Bax, Btg2, Ccng1, and Cdkn1a) discriminate genotoxic hepatocarcinogens from non-genotoxic hepatocarcinogens and non-genotoxic non-hepatocarcinogens in rat public toxicogenomics data, Open TG-GATEs
Source: Genes Environ. 2024 Dec 19;46:28. doi: 10.1186/s41021-024-00322-8 (PMC11661030; doi:10.1186/s41021-024-00322-8)
Supplement: Supplementary file 1 — Supplementary Material 1. [file 41021_2024_322_MOESM1_ESM.zip › Appendix A.1 20240903.xlsx]

## Sheet: Appendiix A.1
Appendix A.1
Gene expression profile (Exp/Cont) of GTHCs, NGTHCs, and NGTNHCs at 24 h (log2)
			Genes
	Chemicals	Bax	Btg2	Ccng1	Cdkn1a
GTHC	AAF24hL	2.66	2.01	3.27	2.09
	AAF24hM	2.54	1.95	3.18	2.7
	AAF24hH	2.41	1.51	3.02	2.09
	AFL24hL	1.74	0.86	2.33	2.34
	AFL24hM	2.36	2.24	3.18	2.74
	AFL24hH	2.84	3.33	3.71	3.77
	DEN24hL	0.25	0.585	1.21	2.525
	DEN24hM	1.32	1.42	2.87	3.48
	DEN24hH	2.29	3.39	3.94	4.94
	2NF24hL	1.71	1.4	2.72	3.07
	2NF24hM	1.9	1.88	3.11	3.73
	2NF24hH	1.46	1.12	2.84	2.21
	NNM24hL	2.09	3.43	3.33	3.72
	NNM24hM	2.73	3.98	4.14	4.33
	NNM24hH	2.76	4.12	4.37	4.35
NGTHC	CLO24hL	0.15	0.075	0.09	0.34
	CLO24hM	0.19	-0.1	0.15	0.61
	CLO24hH	0.22	-0.035	0.67	0.71
	ETH24hL	0.0149	-0.193	-0.0229	0.317
	ETH24hM	0.139	-0.161	-0.145	0.228
	ETH24hH	0.00602	-0.271	-0.215	-0.215
	FEN24hL	0.386	0.538	0.025	-0.122
	FEN24hM	0.631	0.206	0.652	-0.0128
	FEN24hH	0.86	0.0245	1.06	0.189
	GEM24hL	0.396	-0.124	0.375	0.466
	GEM24hM	0.292	-0.0686	0.267	0.395
	GEM24hH	0.563	-0.165	0.593	-0.156
	HEX24hL	-0.16	-0.191	0.0264	-0.162
	HEX24hM	-0.196	-0.411	0.234	-0.0139
	HEX24hH	-0.173	-0.334	0.0684	-0.434
	PHE24hL	0.31	-0.02	-0.06	-0.345
	PHE24hM	0.28	-0.535	0.16	-0.655
	PHE24hH	0.15	-0.005	-0.52	-2.02
	WY24hL	0.658	-0.0433	0.102	-0.27
	WY24hM	0.623	0.117	0.608	0.345
	WY24hH	0.409	-0.137	0.769	0.0461
NGTNHC	AA24hL	-0.183	-0.0749	0.389	-0.164
	AA24hM	-0.188	-0.349	0.263	0.641
	AA24hH	0.0749	0.17	0.0135	0.301
	ASP24hL	-0.0523	-0.231	-0.0883	-0.0167
	ASP24hM	-0.378	0.263	-0.233	-0.77
	ASP24hH	-0.357	0.422	-0.0829	0.109
	CAF24hL	0.0221	-0.381	-0.221	-0.186
	CAF24hM	0.0476	-0.523	-0.106	0.289
	CAF24hH	-0.119	-0.477	-0.389	0.296
	CPA24hL	0.0848	0.0319	0.303	0.19
	CPA24hM	-0.0662	0.0615	-0.0216	0.0821
	CPA24hH	-0.113	-0.131	0.0373	-0.0932
	CPP24hL	-0.045	-0.148	-0.122	0.259
	CPP24hM	-0.22	-0.0264	-0.0173	-0.4
	CPP24hH	-0.184	-0.101	-0.0843	-0.451
	DEX24hL	-0.368	-0.154	-0.184	-0.245
	DEX24hM	-0.387	-0.295	0.0297	-0.478
	DEX24hH	-0.627	-0.276	0.473	0.479
	DIA24hL	-0.0347	-0.123	0.245	-0.482
	DIA24hM	-0.0737	-0.112	0.318	-0.112
	DIA24hH	0.0822	-0.597	0.295	-0.55
	IND24hL	-0.0281	-0.317	0.0127	-0.337
	IND24hM	0.351	1.06	1.04	-0.371
	IND24hH	0.613	1.72	0.928	-0.542
	PBZ24hL	-0.305	0.11	0.0832	0.0289
	PBZ24hM	0.0719	-0.146	0.055	0.167
	PBZ24hH	-0.226	-0.199	0.202	-0.341
	THE24hL	0.0481	-0.171	0.191	-0.228
	THE24hM	0.169	-0.13	0.195	0.42
	THE24hH	-0.233	-0.569	0.299	-1.5
	TOL24hL	-0.254	-0.24	0.0314	-0.339
	TOL24hM	-0.126	0.0778	0.0927	-0.472
	TOL24hH	-0.075	0.0504	0.282	-0.0845
AAF24hL: AAF, 24 h, low; AAF24hM: AAF, 24 h, middle; AAF24hH: AAF, 24 h, high.
Likewise hereafter.
