# Supplementary material for: Four functional genotoxic marker genes (Bax, Btg2, Ccng1, and Cdkn1a) discriminate genotoxic hepatocarcinogens from non-genotoxic hepatocarcinogens and non-genotoxic non-hepatocarcinogens in rat public toxicogenomics data, Open TG-GATEs
Source: Genes Environ. 2024 Dec 19;46:28. doi: 10.1186/s41021-024-00322-8 (PMC11661030; doi:10.1186/s41021-024-00322-8)
Supplement: Supplementary file 1 — Supplementary Material 1. [file 41021_2024_322_MOESM1_ESM.zip › Appendix A.2 20240903.xlsx]

## Sheet: Appendix A.2
Appendix A.2
PC1 and PC2 of GTHCs, NGTHCs, and NGTNHCs at 24 h
	Chemicals	PC1	PC2
GTHC	AAF24hL	-3.283	0.683
	AAF24hM	-3.358	0.277
	AAF24hH	-2.834	0.394
	AFL24hL	-2.006	-0.264
	AFL24hM	-3.402	0.287
	AFL24hH	-4.678	0.327
	DEN24hL	-0.719	-1.094
	DEN24hM	-2.611	-0.855
	DEN24hH	-4.885	-0.52
	2NF24hL	-2.618	-0.476
	2NF24hM	-3.297	-0.579
	2NF24hH	-2.126	-0.214
	NNM24hL	-4.158	0.077
	NNM24hM	-5.255	0.215
	NNM24hH	-5.428	0.269
NGTHC	CLO24hL	0.711	-0.129
	CLO24hM	0.654	-0.324
	CLO24hH	0.375	-0.342
	ETH24hL	0.951	-0.272
	ETH24hM	0.948	-0.16
	ETH24hH	1.239	-0.014
	FEN24hL	0.559	0.392
	FEN24hM	0.295	0.314
	FEN24hH	0.027	0.233
	GEM24hL	0.515	-0.168
	GEM24hM	0.611	-0.152
	GEM24hH	0.563	0.227
	HEX24hL	1.182	-0.083
	HEX24hM	1.168	-0.26
	HEX24hH	1.324	0.008
	PHE24hL	0.95	0.277
	PHE24hM	1.208	0.244
	PHE24hH	1.757	1.13
	WY24hL	0.687	0.373
	WY24hM	0.237	0.082
	WY24hH	0.498	0.063
NGTNHC	AA24hL	1.003	-0.048
	AA24hM	0.91	-0.591
	AA24hH	0.856	0.069
	ASP24hL	1.139	-0.132
	ASP24hM	1.399	0.325
	ASP24hH	0.972	-0.088
	CAF24hL	1.272	-0.064
	CAF24hM	1.12	-0.365
	CAF24hH	1.296	-0.422
	CPA24hL	0.731	-0.09
	CPA24hM	0.96	-0.084
	CPA24hH	1.104	-0.079
	CPP24hL	1.021	-0.249
	CPP24hM	1.237	0.082
	CPP24hH	1.293	0.098
	DEX24hL	1.385	-0.111
	DEX24hM	1.45	-0.044
	DEX24hH	1.084	-0.66
	DIA24hL	1.105	0.17
	DIA24hM	0.971	-0.045
	DIA24hH	1.253	0.081
	IND24hL	1.229	0.022
	IND24hM	0.037	0.707
	IND24hH	-0.292	1.153
	PBZ24hL	1.042	-0.137
	PBZ24hM	0.919	-0.149
	PBZ24hH	1.211	-0.016
	THE24hL	1.02	0.048
	THE24hM	0.723	-0.24
	THE24hH	1.719	0.478
	TOL24hL	1.309	-0.044
	TOL24hM	0.816	0.457
	TOL24hH	0.906	0
AAF24hL: AAF, 24 h, low; AAF24hM: AAF, 24 h, middle; AAF24hH: AAF, 24 h, high.
Likewise hereafter.
