# Supplementary material for: Four functional genotoxic marker genes (Bax, Btg2, Ccng1, and Cdkn1a) discriminate genotoxic hepatocarcinogens from non-genotoxic hepatocarcinogens and non-genotoxic non-hepatocarcinogens in rat public toxicogenomics data, Open TG-GATEs
Source: Genes Environ. 2024 Dec 19;46:28. doi: 10.1186/s41021-024-00322-8 (PMC11661030; doi:10.1186/s41021-024-00322-8)
Supplement: Supplementary file 1 — Supplementary Material 1. [file 41021_2024_322_MOESM1_ESM.zip › Appendix A.4 20240903.xlsx]

## Sheet: Appendix A.4
Appendix A.4
PC1 and PC2 of GTHCs, NGTHCs, and NGTNHCs at 29 d
	Chemicals	PC1	PC2
GTHC	AAF29dL	-6.214	1.492
	AAF29dM	-5.472	0.905
	AAF29dH	-5.235	0.561
	DEN29dL	-3.724	-0.865
	DEN29dMid	-6.263	-1.591
NGTHC	CLO29dL	0.53	-0.058
	CLO29dM	0.854	-0.188
	CLO29dH	1.172	-0.262
	ETH29dL	-0.234	-0.653
	ETH29dM	-0.055	-0.634
	ETH29dH	-0.027	-0.286
	FEN29dL	0.558	0.269
	FEN29dM	0.934	0.413
	FEN29dH	0.882	0.416
	GEM29dL	0.819	-0.134
	GEM29dM	0.454	-1.181
	GEM29dH	0.871	-0.156
	HEX29dL	-0.11	0.335
	HEX29dM	0.537	1.376
	HEX29dH	0.289	1.027
	PHE29dL	-0.083	-0.641
	PHE29dM	0.318	0.699
	PHE29dH	0.734	-0.036
	WY29dL	-0.206	0.291
	WY29dM	0.755	-0.194
	WY29dH	0.725	0.035
NGTNHC	AA29dL	0.996	-0.32
	AA29dM	1.204	0.599
	AA29dH	0.482	-0.272
	ASP29dL	0.911	-0.067
	ASP29dM	1.076	0.381
	ASP29dH	1.789	0.953
	CAF29dL	0.462	-0.296
	CAF29dM	0.52	-0.001
	CAF29dH	1.349	0.236
	CPA29dL	0.852	-0.201
	CPA29dM	-0.16	-0.151
	CPA29dH	-0.388	-0.814
	CPP29dL	0.35	-0.799
	CPP29dM	0.085	-0.946
	CPP29dH	0.987	-0.223
	DIA29dL	0.664	-0.622
	DIA29dM	0.391	-1.073
	DIA29dH	0.812	-0.983
	IND29dL	0.253	0.324
	IND29dM	-0.031	-0.379
	PBZ29dL	0.602	-0.188
	PBZ29dM	1.088	0.135
	PBZ29dH	0.66	-0.095
	THE29dL	0.142	0.71
	THE29dM	0.742	1.417
	THE29dH	0.877	1.433
	TOL29dL	0.022	0.277
	TOL29dM	0.502	0.257
	TOL29dH	-0.05	-0.233
AAF29dL: AAF, 29 d, low; AAF29dM: AAF, 29 d, middle; AAF29dH: AAF, 29 d, high.
Likewise hereafter.
