# Supplementary material for: Four functional genotoxic marker genes (Bax, Btg2, Ccng1, and Cdkn1a) discriminate genotoxic hepatocarcinogens from non-genotoxic hepatocarcinogens and non-genotoxic non-hepatocarcinogens in rat public toxicogenomics data, Open TG-GATEs
Source: Genes Environ. 2024 Dec 19;46:28. doi: 10.1186/s41021-024-00322-8 (PMC11661030; doi:10.1186/s41021-024-00322-8)
Supplement: Supplementary file 2 — Supplementary Material 2. [file 41021_2024_322_MOESM2_ESM.zip › Appendix B 2 202400903.xlsx]

## Sheet: Appendix B.2
Appendix B.2
PC1 and PC2 of GTHCs, intermediate GTHC/NGTHCs, NGTHCs, and NNGTNHCs at 24h
	Chemicals	PC1	PC2
GTHC	AAF24hL	-3.462	0.646
	AAF24hM	-3.541	0.235
	AAF24hH	-2.994	0.33
	AFL24hL	-2.132	-0.329
	AFL24hM	-3.586	0.293
	AFL24hH	-4.916	0.379
	DEN24hL	-0.789	-1.035
	DEN24hM	-2.765	-0.842
	DEN24hH	-5.134	-0.429
	2NF24hL	-2.77	-0.496
	2NF24hM	-3.479	-0.582
	2NF24hH	-2.258	-0.223
	NNM24hL	-4.373	0.218
	NNM24hM	-5.517	0.334
	NNM24hH	-5.698	0.398
intermediate	MCT24hL	1.043	-0.47
GTHC/NGTHCs	MCT24hM	0.651	-0.231
	MCT24hH	-0.075	-0.557
	MP24hL	0.952	-0.424
	MP24hM	0.747	-0.79
	MP24hH	-0.408	-0.659
	TAA24hL	1.101	-0.385
	TAA24hM	0.135	-0.173
	TAA24 H	-1.742	-0.251
NGTHC	CLO24hL	0.708	-0.068
	CLO24hM	0.648	-0.291
	CLO24hH	0.355	-0.309
	ETH24hL	0.958	-0.224
	ETH24hM	0.955	-0.119
	ETH24hH	1.26	0.037
	FEN24hL	0.552	0.488
	FEN24hM	0.273	0.344
	FEN24hH	-0.008	0.215
	GEM24hL	0.502	-0.156
	GEM24hM	0.603	-0.123
	GEM24hH	0.552	0.228
	HEX24hL	1.199	-0.008
	HEX24hM	1.182	-0.208
	HEX24hH	1.347	0.073
	PHE24hL	0.959	0.325
	PHE24hM	1.225	0.246
	PHE24hH	1.804	1.23
	WY24hL	0.684	0.382
	WY24hM	0.213	0.097
	WY24hH	0.483	0.078
NGTNHC	AA24hL	1.011	0.039
	AA24hM	0.913	-0.547
	AA24hH	0.86	0.155
	ASP24hL	1.154	-0.075
	ASP24hM	1.429	0.482
	ASP24hH	0.982	0.067
	CAF24hL	1.293	-0.026
	CAF24hM	1.133	-0.354
	CAF24hH	1.318	-0.388
	CPA24hL	0.728	-0.025
	CPA24hM	0.968	0.003
	CPA24hH	1.117	-0.004
	CPP24hL	1.031	-0.189
	CPP24hM	1.257	0.185
	CPP24hH	1.316	0.19
	DEX24hL	1.412	-0.009
	DEX24hM	1.479	0.049
	DEX24hH	1.093	-0.56
	DIA24hL	1.119	0.244
	DIA24hM	0.978	0.027
	DIA24hH	1.271	0.094
	IND24hL	1.248	0.073
	IND24hM	0.006	0.862
	IND24hH	-0.334	1.355
	PBZ24hL	1.054	-0.019
	PBZ24hM	0.925	-0.099
	PBZ24hH	1.228	0.068
	THE24hL	1.029	0.104
	THE24hM	0.72	-0.204
	THE24hH	1.758	0.544
	TOL24hL	1.332	0.039
	TOL24hM	0.82	0.637
	TOL24hH	0.911	0.089
AAF24hL: AAF, 24 h, low; AAF24hM: AAF, 24 h, middle; AAF24hH: AAF, 24 h, high.
Likewise hereafter.
