# Supplementary material for: Four functional genotoxic marker genes (Bax, Btg2, Ccng1, and Cdkn1a) discriminate genotoxic hepatocarcinogens from non-genotoxic hepatocarcinogens and non-genotoxic non-hepatocarcinogens in rat public toxicogenomics data, Open TG-GATEs
Source: Genes Environ. 2024 Dec 19;46:28. doi: 10.1186/s41021-024-00322-8 (PMC11661030; doi:10.1186/s41021-024-00322-8)
Supplement: Supplementary file 2 — Supplementary Material 2. [file 41021_2024_322_MOESM2_ESM.zip › Appendix B3 20240903.xlsx]

## Sheet: Sheet1
Appendix B.3
Gene expression profile of GTHCs, intermediate GTHC/NGTHCs, NGTHCs, and NGTNHCs at 29 day
			Genes
	Chemicals	Bax	Btg2	Ccng1	Cdkn1a
GTHC	AAF29dL	2.04	2	3.26	1.94
	AAF29dM	1.77	1.58	2.91	2.19
	AAF29dH	1.64	1.48	2.73	2.41
	DEN29dL	0.516	1.18	2.48	2.49
	DEN29dMid	1.22	1.79	3.07	4.79
intermediate	MCT29dL	0.55	0.74	1.32	3.23
GTHC/NGTHC	MCT29dM	1.2	1.84	2.32	3.03
	MP29dL	0.13	-0.06	0.32	-0.09
	MP29dM	0.59	0.46	1.12	1.62
	MP29dH	1.89	2.09	2.82	1.13
	TAA29dL	0.32	0.55	0.96	0.31
	TAA29dM	0.84	1.36	2.26	2.03
	TAA29dH	1.14	1.46	2.86	1.93
NGTHC	CLO29dL	-0.0451	-0.125	0.0291	-0.0926
	CLO29dM	-0.0692	-0.588	0.129	-0.0187
	CLO29dH	-0.396	-0.414	0.163	-0.399
	ETH29dL	0.0671	0.233	-0.0963	0.942
	ETH29dM	0.114	0.108	-0.288	0.939
	ETH29dH	0.0532	0.207	-0.0278	0.424
	FEN29dL	-0.0288	0.014	0.031	-0.488
	FEN29dM	-0.114	-0.0816	-0.0656	-0.851
	FEN29dH	-0.116	-0.13	0.083	-0.844
	GEM29dL	-0.167	-0.211	-0.0446	-0.207
	GEM29dM	-0.338	-0.197	0.0263	0.965
	GEM29dH	-0.0624	-0.349	-0.208	-0.0603
	HEX29dL	0.208	0.377	0.00109	-0.146
	HEX29dM	0.31	0.11	0.0209	-1.45
	HEX29dH	0.351	-0.0441	0.203	-0.907
	PHE29dL	0.0379	0.121	-0.0849	0.861
	PHE29dM	0.253	0.139	-0.116	-0.631
	PHE29dH	-0.147	0.0019	-0.174	-0.291
	WY29dL	0.0682	0.597	0.149	-0.246
	WY29dM	-0.375	0.409	-0.327	-0.389
	WY29dH	-0.14	0.108	-0.263	-0.372
NGTNHC	AA29dL	-0.239	-0.206	-0.289	-0.103
	AA29dM	-0.173	-0.219	0.0211	-1.21
	AA29dH	-0.261	0.0788	0.175	-0.0842
	ASP29dL	0.134	-0.782	-0.0894	0.0715
	ASP29dM	0.195	-0.853	-0.0144	-0.445
	ASP29dH	0.157	-1.14	-0.11	-1.35
	CAF29dL	-0.108	-0.0461	-0.0213	0.14
	CAF29dM	0.134	-0.268	-0.153	0.061
	CAF29dH	-0.195	-0.656	0.15	-0.805
	CPA29dL	-0.118	-0.336	-0.0994	-0.0674
	CPA29dM	0.0269	0.321	0.189	0.25
	CPA29dH	-0.056	0.451	0.00375	1.02
	CPP29dL	-0.0587	-0.334	-0.00203	0.857
	CPP29dM	-0.136	0.0183	-0.0214	0.995
	CPP29dH	-0.105	-0.449	-0.194	-0.0518
	DIA29dL	-0.214	-0.131	-0.213	0.374
	DIA29dM	-0.224	-0.35	0.135	0.988
	DIA29dH	-0.383	-0.38	0.0204	0.591
	IND29dL	0.151	0.0239	0.0732	-0.272
	IND29dM	0.135	0.00118	-0.0207	0.645
	PBZ29dL	-0.111	-0.0903	-0.0704	-0.027
	PBZ29dM	-0.0732	-0.496	-0.0625	-0.479
	PBZ29dH	-0.233	0.112	-0.0529	-0.31
	THE29dL	0.348	0.199	-0.161	-0.492
	THE29dM	0.212	0.311	-0.279	-1.67
	THE29dH	0.394	-0.351	-0.0155	-1.48
	TOL29dL	0.204	0.0263	0.24	-0.0983
	TOL29dM	-0.0483	-0.00232	0.173	-0.485
	TOL29dH	-0.0476	0.0827	0.463	0.244
AAF29dL: AAF, 29 d, low; AAF29dM: AAF, 29 d, middle; AAF29dH: AAF, 29 d, high.
Likewise hereafter.
