# Supplementary material for: Four functional genotoxic marker genes (Bax, Btg2, Ccng1, and Cdkn1a) discriminate genotoxic hepatocarcinogens from non-genotoxic hepatocarcinogens and non-genotoxic non-hepatocarcinogens in rat public toxicogenomics data, Open TG-GATEs
Source: Genes Environ. 2024 Dec 19;46:28. doi: 10.1186/s41021-024-00322-8 (PMC11661030; doi:10.1186/s41021-024-00322-8)
Supplement: Supplementary file 2 — Supplementary Material 2. [file 41021_2024_322_MOESM2_ESM.zip › Appendix B4 20240903.xlsx]

## Sheet: Sheet1
Appendix B.4
PC1 and PC2 of GTHCs, intermediate GTHC/NGTHCs, NGTHCs, and NGTNHCs at 29 day
	Chemicals	PC1	PC2
GTHC	AAF29dL	-5.091	1.256
	AAF29dM	-4.448	0.715
	AAF29dH	-4.244	0.405
	DEN29dL	-2.906	-0.789
	DEN29dMid	-5.16	-1.53
intermediate	MCT29dL	-2.279	-1.467
GTHC/NGTHC	MCT29dM	-4.125	-0.409
	MP29dL	0.454	0.163
	MP29dM	-1.403	-0.398
	MP29dH	-4.486	1.642
	TAA29dL	-0.651	0.248
	TAA29dM	-3.043	-0.158
	TAA29dH	-3.667	0.274
NGTHC	CLO29dL	0.815	-0.042
	CLO29dM	1.095	-0.192
	CLO29dH	1.387	-0.202
	ETH29dL	0.131	-0.592
	ETH29dM	0.283	-0.589
	ETH29dH	0.32	-0.248
	FEN29dL	0.845	0.271
	FEN29dM	1.178	0.412
	FEN29dH	1.135	0.412
	GEM29dL	1.069	-0.102
	GEM29dM	0.739	-1.057
	GEM29dH	1.107	-0.147
	HEX29dL	0.253	0.324
	HEX29dM	0.833	1.267
	HEX29dH	0.61	0.922
	PHE29dL	0.264	-0.584
	PHE29dM	0.63	0.642
	PHE29dH	0.995	0.001
	WY29dL	0.178	0.318
	WY29dM	1.021	-0.085
	WY29dH	0.989	0.074
NGTNHC	AA29dL	1.221	-0.265
	AA29dM	1.421	0.586
	AA29dH	0.781	-0.198
	ASP29dL	1.135	-0.122
	ASP29dM	1.285	0.284
	ASP29dH	1.917	0.806
	CAF29dL	0.754	-0.251
	CAF29dM	0.796	-0.025
	CAF29dH	1.541	0.219
	CPA29dL	1.093	-0.181
	CPA29dM	0.211	-0.109
	CPA29dH	0.001	-0.71
	CPP29dL	0.642	-0.749
	CPP29dM	0.413	-0.852
	CPP29dH	1.208	-0.21
	DIA29dL	0.925	-0.547
	DIA29dM	0.682	-0.983
	DIA29dH	1.056	-0.878
	IND29dL	0.572	0.298
	IND29dM	0.31	-0.36
	PBZ29dL	0.877	-0.153
	PBZ29dM	1.304	0.117
	PBZ29dH	0.936	-0.033
	THE29dL	0.472	0.643
	THE29dM	1.015	1.332
	THE29dH	1.125	1.276
	TOL29dL	0.37	0.246
	TOL29dM	0.798	0.262
	TOL29dH	0.31	-0.192
AAF29dL: AAF, 29 d, low; AAF29dM: AAF, 29 d, middle; AAF29dH: AAF, 29 d, high.
Likewise hereafter.
