# Supplementary material for: Four functional genotoxic marker genes (Bax, Btg2, Ccng1, and Cdkn1a) discriminate genotoxic hepatocarcinogens from non-genotoxic hepatocarcinogens and non-genotoxic non-hepatocarcinogens in rat public toxicogenomics data, Open TG-GATEs
Source: Genes Environ. 2024 Dec 19;46:28. doi: 10.1186/s41021-024-00322-8 (PMC11661030; doi:10.1186/s41021-024-00322-8)
Supplement: Supplementary file 3 — Supplementary Material 3. [file 41021_2024_322_MOESM3_ESM.zip › Appendix C.1 20240903.xlsx]

## Sheet: Appendix C.1
Appendix C.1
Gene expression profile (Exp/Cont) of GTHCs, intermediate GTHC/NGTHCs, NGTHCs, and NGTNHCs with 12 genes at 24 h
							Genes
	Chemicals	Aen	Bax	Btg2	Ccnf	Ccng1	Cdkn1a	Gdf15	Lrp1	Mbd1	Phlda3	Plk2	Tubb4b
GTHC	AAF24hL	2.46	2.66	2.01	-0.67	3.27	2.09	2	-0.27	0.18	2.76	1.67	1.12
	AAF24hM	2.48	2.54	1.95	-0.9	3.18	2.7	2.27	-0.11	-0.78	2.58	1.8	1.02
	AAF24hH	2.58	2.41	1.51	-0.78	3.02	2.09	2.41	-0.18	0.41	2.63	1.73	0.81
	AFL24hL	1.34	1.74	0.86	-0.21	2.33	2.34	1.53	-0.22	0.05	1.41	0.86	-0.05
	AFL24hM	2.15	2.36	2.24	-0.22	3.18	2.74	3.18	-0.45	0.2	2.13	1.16	0.25
	AFL24hH	2.85	2.84	3.33	-0.42	3.71	3.77	4.23	-0.47	0.98	2.53	1.59	0.86
	DEN24hL	0.65	0.25	0.585	-0.38	1.21	2.525	0.72	0.09	-0.14	0.9	0.57	-0.05
	DEN24hM	1.48	1.32	1.42	-0.48	2.87	3.48	1.46	-0.16	-0.07	1.94	0.93	0.43
	DEN24hH	2.77	2.29	3.39	-0.15	3.94	4.94	2.75	-0.59	0.47	3.01	1.83	1.74
	2NF24hL	2.52	1.71	1.4	-0.44	2.72	3.07	1.31	-0.549	0.923	2.41	0.84	0.893
	2NF24hM	3.33	1.9	1.88	-0.727	3.11	3.73	1.99	-0.542	1.28	2.96	1.45	1.02
	2NF24hH	3.04	1.46	1.12	-0.898	2.84	2.21	1.55	-0.843	0.951	2.37	1.29	0.824
	NNM24hL	2.48	2.09	3.43	-0.34	3.33	3.72	3.25	-0.93	0.31	2.03	0.99	0.69
	NNM24hM	3.16	2.73	3.98	-0.31	4.14	4.33	3.92	-1.61	1	2.75	1.84	1.17
	NNM24hH	3.15	2.76	4.12	-0.4	4.37	4.35	4.53	-1.66	1.24	3.13	2.23	1.37
intermediate	MCT24hL	0.32	-0.367	-0.198	-0.0736	0.116	0.532	-0.473	0.0722	-0.0571	-0.105	-0.0239	0.088
GTHC/NGTHCs	MCT24hM	0.28	-0.277	0.273	-0.167	0.398	0.551	0.146	-0.0754	0.226	0.393	-0.45	-0.078
	MCT24hH	0.913	0.103	0.425	-0.137	0.801	1.39	0.586	-0.234	0.11	0.27	0.36	0.112
	MP24hL	-0.412	-0.0152	-0.425	-0.0533	0.169	0.468	-0.707	-0.288	0.116	-0.353	-0.242	0.106
	MP24hM	-0.153	0.0386	-0.416	-0.25	0.00841	1.16	0.323	-0.347	-0.0764	-0.267	-0.283	-0.0467
	MP24hH	0.893	0.975	-0.338	-0.294	1.19	1.51	1.23	-0.606	0.519	0.678	-0.185	0.194
	TAA24hL	-0.0568	0.193	-0.17	-0.334	-0.026	0.274	-0.0299	-0.206	-0.132	-0.155	0.489	-0.0607
	TAA24hM	1.07	0.625	-0.2	-0.501	0.962	0.558	-0.332	-0.536	0.109	0.617	0.176	-0.108
	TAA24 H	1.64	1.29	1	-0.534	2.07	2.1	1.12	-0.899	0.778	1.07	0.72	0.384		?
NGTHC	CLO24hL	-0.01	0.15	0.075	0.6	0.09	0.34	0.6	0.03	0.05	0.44	0.16	0.26
	CLO24hM	-0.09	0.19	-0.1	0.7	0.15	0.61	0.26	0.16	0.22	0.35	0.38	0.47
	CLO24hH	0.025	0.22	-0.035	1.24	0.67	0.71	0.08	0.08	0.11	0.64	0.32	0.96
	ETH24hL	-0.00564	0.0149	-0.193	-0.172	-0.0229	0.317	-0.63	-0.0958	-0.0331	0.189	-0.359	-0.12
	ETH24hM	-0.15	0.139	-0.161	-0.17	-0.145	0.228	-0.743	0.105	-0.0252	0.285	0.0781	0.0348
	ETH24hH	0.228	0.00602	-0.271	-0.439	-0.215	-0.215	0.364	-0.378	0.167	-0.0974	-0.303	0.0219
	FEN24hL	-0.53	0.386	0.538	0.149	0.025	-0.122	0.515	0.0191	0.0766	0.573	0.0513	0.342
	FEN24hM	-0.108	0.631	0.206	0.709	0.652	-0.0128	0.859	0.0236	-0.106	1.08	0.0757	0.752
	FEN24hH	0.0764	0.86	0.0245	1.16	1.06	0.189	0.512	-0.00933	0.206	1.1	0.564	0.94
	GEM24hL	0.15	0.396	-0.124	-0.0745	0.375	0.466	0.477	-0.281	-0.315	0.166	0.305	0.349
	GEM24hM	-0.189	0.292	-0.0686	0.0686	0.267	0.395	-0.61	-0.217	0.136	0.0902	-0.0295	0.39
	GEM24hH	-0.383	0.563	-0.165	0.567	0.593	-0.156	0.114	-0.395	0.272	-0.153	-0.0357	0.764
	HEX24hL	0.39	-0.16	-0.191	0.0175	0.0264	-0.162	1.48	-0.0331	0.758	0.314	-0.0788	0.415
	HEX24hM	0.602	-0.196	-0.411	0.227	0.234	-0.0139	1.35	0.0372	0.305	0.501	0.186	0.504
	HEX24hH	0.902	-0.173	-0.334	0.319	0.0684	-0.434	0.131	0.00929	0.562	0.515	0.247	0.618
	PHE24hL	-0.31	0.31	-0.02	0.34	-0.06	-0.345	0.87	-0.16	-0.1	1.03	0.35	0.85
	PHE24hM	0.265	0.28	-0.535	0.06	0.16	-0.655	0.46	-0.15	-0.02	1	0.38	0.74
	PHE24hH	0.77	0.15	-0.005	-0.27	-0.52	-2.02	1.23	-0.24	0.09	0.65	0.66	0.19
	WY24hL	-0.207	0.658	-0.0433	0.567	0.102	-0.27	-0.138	0.111	0.0507	-0.138	-0.0173	0.758
	WY24hM	0.0329	0.623	0.117	0.782	0.608	0.345	-0.485	-0.0152	0.0329	0.622	-0.0279	0.914
	WY24hH	0.408	0.409	-0.137	0.569	0.769	0.0461	-0.185	0.203	-0.017	0.218	0.0119	0.819
NGTNHC	AA24hL	0.0727	-0.183	-0.0749	-0.00055	0.389	-0.164	-0.377	0.142	0.101	0.174	0.0729	-0.122
	AA24hM	-0.576	-0.188	-0.349	0.163	0.263	0.641	-0.457	0.239	0.282	0.0528	-0.00845	-0.121
	AA24hH	0.132	0.0749	0.17	0.25	0.0135	0.301	-0.0356	0.2	-0.00377	-0.116	-0.191	-0.0426
	ASP24hL	0.371	-0.0523	-0.231	-0.876	-0.0883	-0.0167	-0.348	0.104	0.0958	-0.532	0.0464	-0.0677
	ASP24hM	0.652	-0.378	0.263	-0.649	-0.233	-0.77	-1.06	0.235	-0.514	-0.263	-0.31	-0.323
	ASP24hH	0.5	-0.357	0.422	-0.719	-0.0829	0.109	0.396	0.0955	0.242	-0.774	-0.0131	-0.521
	CAF24hL	0.0525	0.0221	-0.381	-0.00538	-0.221	-0.186	0.449	0.182	-0.174	-0.124	-0.335	-0.0244
	CAF24hM	0.258	0.0476	-0.523	0.15	-0.106	0.289	-0.0777	0.226	-0.278	-0.108	-0.0391	-0.0971
	CAF24hH	-0.0314	-0.119	-0.477	-0.451	-0.389	0.296	0.464	0.0759	-0.104	-0.709	0.235	-0.461
	CPA24hL	-0.163	0.0848	0.0319	-0.0326	0.303	0.19	-0.538	-0.0838	0.135	0.37	-0.0406	0.0583
	CPA24hM	-0.302	-0.0662	0.0615	-0.142	-0.0216	0.0821	0.159	0.042	0.0333	-0.59	-0.273	-0.226
	CPA24hH	-0.203	-0.113	-0.131	-0.818	0.0373	-0.0932	0.235	-0.0335	0.0337	-0.271	-0.177	-0.55
	CPP24hL	0.14	-0.045	-0.148	0.0111	-0.122	0.259	-0.0237	0.206	0.135	0.725	0.0245	-0.0712
	CPP24hM	-0.366	-0.22	-0.0264	-0.629	-0.0173	-0.4	0.244	0.116	-0.213	0.0384	0.238	-0.27
	CPP24hH	-0.0853	-0.184	-0.101	-0.873	-0.0843	-0.451	-0.771	-0.0622	-0.443	-0.183	-0.341	-0.667
	DEX24hL	0.0437	-0.368	-0.154	-0.44	-0.184	-0.245	-0.571	0.136	-0.026	-0.0347	-0.174	0.196
	DEX24hM	0.338	-0.387	-0.295	-0.213	0.0297	-0.478	-1.3	0.0628	-0.0195	-0.59	-0.288	0.396
	DEX24hH	-0.17	-0.627	-0.276	-0.73	0.473	0.479	-0.802	-0.0906	-0.272	-1.24	-0.704	0.79
	DIA24hL	0.153	-0.0347	-0.123	0.124	0.245	-0.482	0.806	0.0261	0.231	0.392	0.0992	-0.0742
	DIA24hM	0.849	0.351	1.06	0.136	1.04	-0.371	-1.41	-0.136	0.601	-1.5	-0.881	-0.342
	DIA24hH	1.32	0.613	1.72	-0.16	0.928	-0.542	-1.25	0.0256	0.652	-1.19	-0.893	0.077
	IND24hL	-0.267	-0.0281	-0.317	0.0191	0.0127	-0.337	-0.376	0.00247	-0.376	-0.114	0.344	-0.299
	IND24hM	0.849	0.351	1.06	0.136	1.04	-0.371	-1.41	-0.136	0.601	-1.5	-0.881	-0.342
	IND24hH	1.32	0.613	1.72	-0.16	0.928	-0.542	-1.25	0.0256	0.652	-1.19	-0.893	0.077
	PBZ24hL	0.251	-0.305	0.11	0.243	0.0832	0.0289	0.897	-0.0989	0.0287	-0.183	0.0666	0.209
	PBZ24hM	-0.142	0.0719	-0.146	0.502	0.055	0.167	0.0981	-0.0106	0.365	-0.235	0.246	0.496
	PBZ24hH	0.393	-0.226	-0.199	0.0148	0.202	-0.341	0.936	0.208	0.107	-0.248	-0.278	0.48
	THE24hL	-0.153	0.0481	-0.171	0.659	0.191	-0.228	-0.38	-0.096	-0.142	-0.0399	0.304	0.202
	THE24hM	0.109	0.169	-0.13	0.053	0.195	0.42	-0.904	0.0139	-0.492	-0.763	0.134	0.136
	THE24hH	0.12	-0.233	-0.569	-0.541	0.299	-1.5	-0.342	0.382	-0.24	-0.267	0.604	0.195
	TOL24hL	0.135	-0.254	-0.24	-0.247	0.0314	-0.339	-0.31	-0.0504	-0.152	-0.103	-0.104	-0.16
	TOL24hM	0.0956	-0.126	0.0778	-0.409	0.0927	-0.472	-0.0534	0.00334	0.00378	0.131	-0.297	-0.1
	TOL24hH	0.118	-0.075	0.0504	-0.241	0.282	-0.0845	0.219	-0.00368	-0.00697	0.368	-0.13	0.0453
AAF24hL: AAF, 24 h, low; AAF24hM: AAF, 24 h, middle; AAF24hH: AAF, 24 h, high.
Likewise hereafter.
