# Supplementary material for: Four functional genotoxic marker genes (Bax, Btg2, Ccng1, and Cdkn1a) discriminate genotoxic hepatocarcinogens from non-genotoxic hepatocarcinogens and non-genotoxic non-hepatocarcinogens in rat public toxicogenomics data, Open TG-GATEs
Source: Genes Environ. 2024 Dec 19;46:28. doi: 10.1186/s41021-024-00322-8 (PMC11661030; doi:10.1186/s41021-024-00322-8)
Supplement: Supplementary file 3 — Supplementary Material 3. [file 41021_2024_322_MOESM3_ESM.zip › Appendix C.2 20240903.xlsx]

## Sheet: Appendix C.2
Appendix C.2
PC1 and PC2 of GTHCs, intermediate GTHC/NGTHCs, NGTHCs, and NGTNHCs with 12 genes at 24 h
	Chemicals	PC1	PC2
GTHC	AAF24hL	-5.116	-0.151
	AAF24hM	-4.606	-0.766
	AAF24hH	-4.866	-0.585
	AFL24hL	-2.256	-0.578
	AFL24hM	-4.595	-0.413
	AFL24hH	-7.013	-0.127
	DEN24hL	-0.381	-0.822
	DEN24hM	-3.053	-0.62
	DEN24hH	-7.203	1.131
	2NF24hL	-4.492	-0.122
	2NF24hM	-6.11	-0.489
	2NF24hH	-4.881	-1.046
	NNM24hL	-5.781	-0.49
	NNM24hM	-8.612	0.009
	NNM24hH	-9.443	0.179
intermediate	MCT24hL	1.688	-0.149
GTHC/NGTHCs	MCT24hM	1.149	-0.489
	MCT24hH	-0.109	-0.353
	MP24hL	1.702	-0.059
	MP24hM	1.324	-0.618
	MP24hH	-0.941	-0.472
	TAA24hL	1.205	-0.671
	TAA24hM	-0.024	-1.236
	TAA24 H	-3.042	-0.869
NGTHC	CLO24hL	1.046	1.383
	CLO24hM	0.966	1.852
	CLO24hH	0.6	3.242
	ETH24hL	1.778	-0.506
	ETH24hM	1.698	-0.202
	ETH24hH	1.261	-0.848
	FEN24hL	0.979	0.769
	FEN24hM	0.444	2.16
	FEN24hH	-0.13	3.184
	GEM24hL	0.667	0.152
	GEM24hM	1.093	0.489
	GEM24hH	0.726	1.785
	HEX24hL	0.537	0.587
	HEX24hM	0.617	1.01
	HEX24hH	0.699	1.239
	PHE24hL	0.568	1.687
	PHE24hM	0.61	1.032
	PHE24hH	0.69	-0.171
	WY24hL	1.318	1.846
	WY24hM	0.694	2.322
	WY24hH	0.971	1.828
NGTNHC	AA24hL	1.685	-0.108
	AA24hM	1.926	0.309
	AA24hH	1.734	0.335
	ASP24hL	1.646	-1.673
	ASP24hM	2.603	-1.714
	ASP24hH	1.588	-1.962
	CAF24hL	2.069	-0.025
	CAF24hM	2.05	0.13
	CAF24hH	2.018	-1.271
	CPA24hL	1.322	0.012
	CPA24hM	1.998	-0.534
	CPA24hH	1.865	-2.011
	CPP24hL	1.467	0.057
	CPP24hM	1.882	-1.279
	CPP24hH	2.531	-2.361
	DEX24hL	1.985	-0.577
	DEX24hM	2.211	-0.13
	DEX24hH	2.083	-0.742
	DIA24hL	1.212	0.235
	DIA24hM	1.604	-0.66
	DIA24hH	0.944	-0.759
	IND24hL	2.142	-0.262
	IND24hM	1.604	-0.66
	IND24hH	0.944	-0.759
	PBZ24hL	1.198	0.56
	PBZ24hM	1.162	1.46
	PBZ24hH	1.439	0.513
	THE24hL	1.653	1.348
	THE24hM	1.953	0.022
	THE24hH	2.122	-0.598
	TOL24hL	1.969	-0.682
	TOL24hM	1.708	-0.861
	TOL24hH	1.31	-0.385
AAF24hL: AAF, 24 h, low; AAF24hM: AAF, 24 h, middle; AAF24hH: AAF, 24 h, high.
Likewise hereafter.
