# Supplementary material for: Four functional genotoxic marker genes (Bax, Btg2, Ccng1, and Cdkn1a) discriminate genotoxic hepatocarcinogens from non-genotoxic hepatocarcinogens and non-genotoxic non-hepatocarcinogens in rat public toxicogenomics data, Open TG-GATEs
Source: Genes Environ. 2024 Dec 19;46:28. doi: 10.1186/s41021-024-00322-8 (PMC11661030; doi:10.1186/s41021-024-00322-8)
Supplement: Supplementary file 3 — Supplementary Material 3. [file 41021_2024_322_MOESM3_ESM.zip › Appendix C.3 20240903.xlsx]

## Sheet: Appendix C.3
Appendix C.3
Gene expression profile (Exp/Cont) at 29 days (log2)
							Genes
		Aen	Bax	Btg2	Ccnf	Ccng1	Cdkn1a	Gdf15	Lrp1	Mbd1	Phlda3	Plk2	Tubb4b
GTHC	AAF 29dL	2.32	2.04	2	-0.258	3.26	1.94	1.8	-0.903	0.638	2.18	1.13	1.2
	AAF 29dM	1.93	1.77	1.58	0.0363	2.91	2.19	1.21	-0.85	0.576	1.85	0.983	1.13
	AAF 29dH	1.53	1.64	1.48	-0.509	2.73	2.41	2.23	-0.517	-0.11	1.8	1.03	0.731
	DEN 29dL	0.858	0.516	1.18	0.148	2.48	2.49	0.938	-0.552	-0.342	1.47	0.9	0.383
	DEN 29dM	1.08	1.22	1.79	0.425	3.07	4.79	1.64	-0.574	-0.221	1.94	1.36	0.949
intermediate	MCT 29dL	0.914	0.544	0.695	0.0497	1.29	3.28	1.77	0.366	0.431	0.576	0.445	-0.0481
GTHC/	MCT 29dM	1.18	1.2	1.84	0.141	2.32	3.04	1.79	-0.255	0.338	1.26	0.398	0.512
NGTHC	MP 29dL	0.373	0.129	-0.0586	-0.0304	0.322	-0.0855	0.0972	-0.13	-0.364	-0.05	0.178	0.00134
	MP 29dM	0.396	0.588	0.46	-0.204	1.1	1.66	0.28	-0.248	0.362	0.178	-0.142	0.257
	MP 29dH	1.27	1.92	2.09	-0.896	2.84	1.13	2.52	-1.21	1	0.696	1.24	0.692
	TAA 29dL	0.209	0.325	0.546	-0.0523	0.997	0.318	1.74	-0.621	0.0358	0.757	0.435	0.079
	TAA 29dM	1.03	0.794	1.36	0.598	2.3	2.05	2.38	-0.687	0.545	0.952	0.161	0.51
	TAA 29dH	1.16	1.14	1.44	-0.165	2.88	1.9	2.72	-1.53	1.1	0.764	0.995	0.982
NGTHC	CLO 29dL	-0.0584	-0.0451	-0.125	0.162	0.0291	-0.0926	-0.314	-0.0806	0.119	0.172	-0.0729	0.0519
	CLO 29dM	-0.847	-0.0692	-0.588	-0.0039	0.129	-0.0187	0.416	-0.239	0.024	-0.687	0.214	0.103
	CLO 29dH	-0.324	-0.396	-0.414	-0.193	0.163	-0.399	-0.409	-0.2	-0.0952	-0.975	-0.814	0.313
	ETH 29dL	0.318	0.0671	0.233	0.0805	-0.0963	0.942	-0.281	-0.0325	-0.168	0.322	-0.497	-0.211
	ETH 29dM	0.384	0.114	0.108	0.454	-0.288	0.939	0.176	0.145	-0.103	0.409	-0.444	0.0507
	ETH 29dH	0.0622	0.0532	0.207	-0.01	-0.0278	0.424	0.337	0.119	-0.258	0.391	-0.451	0.225
	FEN 29dL	0.244	-0.0288	0.014	0.343	0.031	-0.488	-0.295	0.0335	-0.0621	-0.498	-0.364	0.23
	FEN 29dM	-0.614	-0.114	-0.0816	-0.476	-0.0656	-0.851	-0.542	-0.0869	-0.0241	-2.06	-0.321	0.52
	FEN 29dH	-0.586	-0.116	-0.13	-0.653	0.083	-0.844	-0.337	-0.131	-0.113	-2.22	0.12	0.686
	GEM 29dL	-0.582	-0.167	-0.211	-0.382	-0.0446	-0.207	-0.246	-0.358	-0.225	-0.353	-0.158	0.27
	GEM 29dM	-0.427	-0.338	-0.197	-0.323	0.0263	0.965	-0.328	-0.184	-0.228	-1	-0.177	0.23
	GEM 29dH	-0.464	-0.0624	-0.349	-0.208	-0.0603	0.355	0.605	-0.363	-0.195	-1.26	-0.185	0.42
	HEX 29dL	-0.466	0.208	0.377	-0.0184	0.00109	-0.146	1.15	-0.34	-0.487	-0.502	-0.235	0.374
	HEX 29dM	-0.371	0.31	0.11	0.0963	0.0209	-1.45	1.32	-0.525	-0.178	-1.03	-0.435	0.192
	HEX 29dH	-0.425	0.351	-0.0441	-0.0192	0.203	-0.907	1.83	-0.5	-0.283	-0.937	-0.395	0.22
	PHE 29dL	0.261	0.0379	0.121	0.313	-0.0849	0.861	-0.0248	-0.076	0.293	0.163	0.107	0.115
	PHE 29dM	0.0963	0.253	0.139	0.137	-0.116	-0.631	0.573	-0.0125	-0.00876	0.136	0.018	0.191
	PHE 29dH	-0.106	-0.147	0.0019	0.0814	-0.174	-0.291	0.319	-0.0601	-0.328	-0.119	-0.0287	0.22
	WY 29dL	-0.557	0.0682	0.597	0.181	0.149	-0.246	-1.14	-0.283	0.444	-1.74	-0.522	0.386
	WY 29dM	-1.19	-0.375	0.409	-0.125	-0.327	-0.389	-1.04	-0.167	0.333	-1.44	-0.552	0.452
	WY 29dH	-1.07	-0.14	0.108	0.264	-0.263	-0.372	-0.463	-0.323	0.572	-2.02	-0.266	0.471
NGTNHC	AA 29dL	-0.286	-0.239	-0.206	0.185	-0.289	-0.103	-0.64	-0.0372	-0.0377	-0.0694	-0.0203	0.0709
	AA 29dM	-0.0347	-0.173	-0.219	-0.0462	0.0211	-1.21	-0.0592	-0.0416	-0.0526	0.0299	0.104	0.163
	AA 29dH	-0.159	-0.261	0.0788	-0.0672	0.175	-0.0842	-0.461	0.0304	0.384	0.124	0.152	0.161
	ASP 29dL	-0.0808	0.134	-0.782	0.21	-0.0894	0.0715	0.883	0.0691	-0.41	-0.127	0.186	0.218
	ASP 29dM	-0.131	0.195	-0.853	-0.0489	-0.0144	-0.445	0.43	0.203	-0.362	0.353	0.555	0.485
	ASP 29dH	-0.256	0.157	-1.14	-0.00185	-0.11	-1.35	-0.152	0.223	-0.152	0.156	0.0856	0.752
	CAF 29dL	-0.185	-0.108	-0.0461	-0.0989	-0.0213	0.14	-0.00132	-0.12	0.0922	0.3	-0.346	-0.165
	CAF 29dM	0.296	0.134	-0.268	-0.0628	-0.153	0.061	-0.579	-0.122	0.123	0.216	-0.397	0.0734
	CAF 29dH	0.0406	-0.195	-0.656	-0.909	0.15	-0.805	0.0714	-0.167	0.133	-0.91	-0.355	-0.185
	CPA 29dL	-0.323	-0.118	-0.0336	0.145	-0.0994	-0.0674	-0.379	-0.154	-0.296	0.528	0.0165	-0.179
	CPA 29dM	-0.148	0.0269	0.321	-0.16	0.189	0.25	-0.198	-0.0542	-0.0854	0.487	0.369	0.01
	CPA 29dH	-0.0164	-0.056	0.451	-0.314	0.00375	1.02	0.185	-0.132	-0.33	-0.263	0.215	-0.169
	CPP 29dL	-0.232	-0.0587	-0.334	0.00824	-0.00203	0.857	-0.33	-0.0857	-0.222	0.228	0.448	0.232
	CPP 29dM	-0.00647	-0.136	0.0183	-0.0393	-0.0214	0.995	-1.41	0.0381	0.158	-0.524	0.249	0.0339
	CPP 29dH	0.0227	-0.105	-0.449	-0.666	-0.194	-0.0518	-0.209	-0.00277	-0.26	-0.0381	-0.0111	0.154
	DIA 29dL	0.0432	-0.214	-0.131	-0.0478	-0.213	0.374	-0.312	-0.00035	-0.00974	-0.0481	0.146	-0.182
	DIA 29dM	-0.321	-0.224	-0.35	-0.408	0.135	0.988	-0.251	0.13	0.0103	-0.385	-0.111	-0.159
	DIA 29dH	-0.264	-0.383	-0.38	-0.392	0.0204	0.591	-0.64	0.0417	0.148	-1.58	-0.536	-0.389
	IND 29dL	-0.0343	0.151	0.0239	-0.379	0.0732	-0.272	0.0703	-0.0684	0.236	0.379	-0.191	0.154
	IND 29dM	0.106	0.135	0.00118	-0.336	-0.0207	0.645	0.14	-0.129	0.185	0.198	-0.0452	0.303
	PBZ 29dL	-0.207	-0.111	-0.0903	-0.0427	-0.0704	-0.027	0.0852	-0.14	0.202	-0.00657	0.274	0.0313
	PBZ 29dM	-0.421	-0.0732	-0.496	0.283	-0.0625	-0.479	0.126	-0.267	-0.0686	0.167	0.486	0.0587
	PBZ 29dH	-0.234	-0.233	0.112	0.0675	-0.0529	-0.31	0.469	0.225	-0.118	-0.945	-0.173	-0.0885
	THE 29dL	-0.129	0.348	0.199	0.0108	-0.161	-0.492	0.166	0.112	-0.29	-1.05	-0.499	-0.0349
	THE 29dM	0.03	0.212	0.311	-0.225	-0.279	-1.67	-1.05	0.437	-0.0737	-1.32	-0.185	0.0488
	THE 29dH	-0.145	0.394	-0.351	-0.44	-0.0155	-1.48	0.273	0.0925	-0.29	-1.32	-0.107	0.206
	TOL 29dL	-0.269	0.204	0.0263	-0.131	0.24	-0.0983	-0.162	0.0133	0.068	-0.237	-0.123	0.164
	TOL 29dM	-0.511	-0.0483	-0.00232	0.266	0.173	-0.485	0.166	0.458	-0.329	-0.284	0.159	0.219
	TOL 29dH	-0.234	-0.0476	0.0827	0.0578	0.463	0.244	-0.277	-0.277	0.0629	-0.162	-0.269	0.16
AAF29dL: AAF, 29 d, low; AAF29dM: AAF, 29 d, middle; AAF29dH: AAF, 29 d, high.
Likewise hereafter.
