# Supplementary material for: Four functional genotoxic marker genes (Bax, Btg2, Ccng1, and Cdkn1a) discriminate genotoxic hepatocarcinogens from non-genotoxic hepatocarcinogens and non-genotoxic non-hepatocarcinogens in rat public toxicogenomics data, Open TG-GATEs
Source: Genes Environ. 2024 Dec 19;46:28. doi: 10.1186/s41021-024-00322-8 (PMC11661030; doi:10.1186/s41021-024-00322-8)
Supplement: Supplementary file 3 — Supplementary Material 3. [file 41021_2024_322_MOESM3_ESM.zip › Appendix C.4 20240903.xlsx]

## Sheet: Appendix. C.4
Appendix C.4
PC1 and PC2 of GTHCs, intermediate GTHC/NGTHCs, NGTHCs, and NGTNHCs with 12 genes at 29 day
	Chemicals	PC1	PC2
GTHC	AAF 29dL	-8.102	0.917
	AAF 29dM	-6.964	0.253
	AAF 29dH	-5.947	-0.025
	DEN 29dL	-3.729	-1.776
	DEN 29dM	-6.531	-2.523
intermediate	MCT 29dL	-2.402	-1.693
GTHC/	MCT 29dM	-4.873	-1.08
NGTHC	MP 29dL	0.565	-0.792
	MP 29dM	-1.322	0.371
	MP 29dH	-7.093	3.554
	TAA 29dL	-1.718	-0.155
	TAA 29dM	-4.502	-1.021
	TAA 29dH	-6.931	2.398
NGTHC	CLO 29dL	0.956	-0.634
	CLO 29dM	1.271	0.211
	CLO 29dH	2.152	0.881
	ETH 29dL	0.968	-1.318
	ETH 29dM	0.709	-2.074
	ETH 29dH	0.797	-0.923
	FEN 29dL	1.249	-0.822
	FEN 29dM	2.093	2.171
	FEN 29dH	1.642	2.584
	GEM 29dL	1.412	0.893
	GEM 29dM	1.535	0.515
	GEM 29dH	1.094	0.906
	HEX 29dL	0.532	-0.026
	HEX 29dM	0.883	0.686
	HEX 29dH	0.614	0.637
	PHE 29dL	0.084	-1.015
	PHE 29dM	0.435	-0.566
	PHE 29dH	1.115	-0.729
	WY 29dL	1.278	1.231
	WY 29dM	2.185	1.641
	WY 29dH	1.603	1.439
NGTNHC	AA 29dL	1.603	-0.787
	AA 29dM	1.235	-0.087
	AA 29dH	0.758	0.11
	ASP 29dL	1.017	-1.349
	ASP 29dM	0.772	-0.802
	ASP 29dH	1.458	-0.071
	CAF 29dL	1.189	-0.285
	CAF 29dM	0.996	-0.143
	CAF 29dH	1.903	2.162
	CPA 29dL	1.367	-1.314
	CPA 29dM	0.383	-0.505
	CPA 29dH	0.627	-0.405
	CPP 29dL	0.661	-0.889
	CPP 29dM	1.126	-0.325
	CPP 29dH	1.406	0.696
	DIA 29dL	1.253	-0.707
	DIA 29dM	1.606	0.083
	DIA 29dH	2.605	0.768
	IND 29dL	0.544	0.706
	IND 29dM	0.115	0.526
	PBZ 29dL	0.708	-0.06
	PBZ 29dM	0.917	-0.891
	PBZ 29dH	1.776	-0.571
	THE 29dL	1.706	-0.292
	THE 29dM	2.313	0.503
	THE 29dH	1.73	1.124
	TOL 29dL	0.889	0.182
	TOL 29dM	1.56	-1.443
	TOL 29dH	0.72	-0.054
AAF29dL: AAF, 29 d, low; AAF29dM: AAF, 29 d, middle; AAF29dH: AAF, 29 d, high.
Likewise hereafter.
